# Supplementary material for: Unraveling plant-pollinator interactions from a south-west Andean forest in Colombia
Source: PeerJ. 2023 Nov 9;11:e16133. doi: 10.7717/peerj.16133 (PMC10640843; doi:10.7717/peerj.16133)
Supplement: Supplemental Information 2 — In this matrix, the interactions between the 53 plant species and 52 animal species are recorded. [file peerj-11-16133-s002.csv]

	Sphecodes.sp.	Neocorynura.sp1.	Bombus.rubicundus	Neocorynura.sp2.	Chironomus.sp.	Dilophus.sp.	Apis.mellifera	Heliangelus.exortis	Bombus.hortulanus	Panyapedaliodes.drymaea	Leia.sp.	Campopleginae.sp.	Enicospilus.sp.	Astylus.sp.	Cryptinae.sp.	Pimplinae.sp.	Adejeania.sp.	Metallura.tyrianthina	Angiopolybia.sp.	Eudejeania.sp.	Acaenitinae.sp.	Anomalinae.sp.	Tryphoninae.sp.	Atlapetes.cupripennis	Syrphus.sp.	Hilarempis.sp.	Sessinia.sp.	Hydrotaea.sp.	Colibri.coruscans	cf..Platycheirus.sp.	Probleta.sp.	Tiphiidae.sp3.	Cantharidae.sp.	Penthetria.sp.	Porphyrochroa.sp.	Lauxanidae.sp.	Syrphidae.sp.	Rhagoletis..sp1	Myolepta.sp.	Rhingia.sp.	Tiphiidae.sp1.	Nitidulidae.sp.	Chaetocercus.mulsant	Rhagoletis.sp2	Tiphiidae.sp2.	Platycrepidius.sp.	Docosia.sp.	Tabanidae.sp.	Tiphiidae.sp4.
Gaiadendron punctatum	27	16	10	13	15	16	7	7	1	6	4	5	4	4	7	4	0	11	9	0	4	3	3	0	3	3	1	1	1	1	2	1	2	2	1	2	2	1	1	0	2	1	0	1	1	0	0	1	0
Persea mutisii	48	35	8	16	7	21	3	0	7	2	1	3	3	0	2	1	3	1	1	3	2	1	2	0	1	1	1	2	0	1	0	1	2	1	1	1	1	0	2	2	2	1	0	0	1	1	0	1	1
Freziera canescens	25	7	9	10	18	23	1	3	8	2	3	2	3	0	3	1	1	1	2	1	1	3	1	0	2	1	2	2	4	3	3	2	1	2	2	2	1	2	3	1	0	2	0	1	0	0	1	0	0
Miconia theizans	27	19	17	19	13	3	3	0	3	5	4	4	7	0	3	4	2	0	1	3	0	0	3	0	1	2	1	1	0	0	1	1	0	2	0	0	0	1	0	0	1	0	0	0	1	0	0	0	0
Baccharis latifolia	22	18	2	12	14	15	5	0	1	0	7	7	4	1	9	3	1	0	3	0	4	3	5	0	1	3	0	0	0	1	1	2	0	0	1	1	1	1	0	0	1	0	0	0	0	0	0	0	0
Weinmannia mariquitae	15	11	12	18	6	10	1	0	7	1	2	2	1	0	1	3	2	0	1	1	4	1	1	0	1	2	1	2	0	1	1	1	1	0	1	1	1	1	0	1	1	0	0	1	1	1	1	0	1
Gynoxys columbiana	24	7	1	6	10	9	9	0	0	3	0	3	5	3	1	2	3	0	6	2	3	3	3	0	1	0	1	3	0	1	2	1	1	1	0	1	0	1	1	1	0	0	0	1	0	0	0	1	0
Cirsium vulgare	15	14	0	15	0	0	9	0	0	2	1	1	3	25	0	0	4	0	0	3	3	2	0	0	1	1	1	0	0	1	1	0	1	0	2	0	2	0	0	0	0	0	0	0	0	0	0	0	0
Taraxacum officinale	29	15	0	18	0	2	8	0	1	3	2	0	0	7	0	0	1	0	0	2	0	0	0	0	2	1	1	1	0	3	0	0	1	1	2	0	0	0	0	1	0	0	0	0	0	0	0	0	0
Ilex sp.	27	15	8	7	2	8	1	0	4	1	1	1	1	0	1	1	0	0	1	1	1	1	1	0	1	0	0	0	0	1	1	1	0	1	0	0	1	1	1	1	0	1	0	0	0	0	0	0	0
Saurauia bullosa	13	6	1	11	11	0	4	0	0	2	3	3	0	0	3	2	5	0	2	2	1	2	1	0	1	0	2	1	0	0	1	0	0	0	0	1	0	0	0	0	0	0	0	0	0	1	0	0	0
Rubus robustus	0	0	3	0	7	0	4	0	4	4	3	1	4	0	0	7	0	0	0	1	0	3	1	0	2	0	0	0	0	0	0	1	0	0	0	0	0	0	0	0	0	0	0	0	0	0	0	0	1
Miconia orcheotoma	0	0	2	0	12	0	3	0	1	1	4	2	1	0	1	1	2	2	1	1	2	0	0	0	1	0	1	1	1	0	0	1	0	0	0	1	0	0	0	0	0	1	0	0	0	0	0	0	0
Viburnum triphyllum	0	0	3	0	7	0	0	0	2	0	2	4	2	0	3	1	1	0	2	4	2	2	0	0	1	1	1	0	0	0	0	0	0	0	0	0	0	0	0	0	0	0	0	0	0	0	1	0	0
Solanum asperolanatum	0	0	15	0	11	2	0	0	2	0	1	0	0	0	0	0	2	0	0	0	0	0	0	0	0	0	1	0	0	0	0	0	0	0	0	0	0	0	0	0	0	0	0	0	0	0	0	0	0
Bidens pilosa	25	0	0	0	0	0	3	0	0	0	0	0	0	0	0	0	0	0	0	0	0	0	0	0	0	0	0	0	0	0	0	0	0	0	0	0	0	0	0	0	0	0	0	0	0	0	0	0	0
Tournefortia fuliginosa	0	0	8	0	4	0	0	0	4	2	0	3	1	0	2	2	0	0	0	1	0	0	1	0	0	0	0	0	0	0	0	0	0	0	0	0	0	0	0	0	0	0	0	0	0	0	0	0	0
Oreopanax incisus	0	0	6	0	0	0	6	0	3	0	0	0	0	0	2	0	3	0	1	1	0	0	0	0	0	0	0	0	0	0	0	0	0	0	0	0	0	0	0	0	0	0	0	0	0	0	0	0	0
Panopsis cf. hernandezii	5	0	8	0	0	0	0	0	4	3	0	0	0	0	0	0	0	0	0	0	0	0	0	0	0	0	0	0	0	0	0	0	1	0	0	0	0	0	0	0	0	0	0	0	0	0	0	0	0
Monnina hirta	0	0	7	0	0	0	0	0	1	0	0	1	3	0	1	2	0	0	0	0	0	1	1	0	0	0	0	0	0	0	0	0	0	0	0	0	0	0	0	0	0	0	0	0	0	0	0	0	0
Tillandsia fendleri	0	0	0	0	0	0	0	9	0	0	0	0	0	0	0	0	0	2	0	0	0	0	0	3	0	0	0	0	1	0	0	0	0	0	0	0	0	0	0	0	0	0	0	0	0	0	0	0	0
Passiflora mixta	0	0	5	0	0	0	0	5	2	0	0	0	0	0	0	0	0	1	0	0	0	0	0	2	0	0	0	0	0	0	0	0	0	0	0	0	0	0	0	0	0	0	0	0	0	0	0	0	0
Palicourea amethystina	0	0	0	0	0	0	0	7	0	0	0	0	0	0	0	0	0	1	0	0	0	0	0	3	0	0	0	0	1	0	0	0	0	0	0	0	0	0	0	0	0	0	1	0	0	0	0	0	0
Bejaria mathewsii	0	0	2	0	0	0	0	6	0	0	0	0	0	0	0	0	0	2	0	0	0	0	0	2	0	0	0	0	1	0	0	0	0	0	0	0	0	0	0	0	0	0	0	0	0	0	0	0	0
Meliosma novogranatensis	1	2	5	0	1	0	1	0	2	0	0	0	0	0	0	0	0	0	0	0	0	0	0	0	0	0	0	0	0	0	0	0	0	0	0	0	0	0	0	0	0	0	0	0	0	0	0	0	0
Brugmansia sanguinea	0	0	6	0	0	0	0	3	1	0	0	0	0	0	0	0	0	1	0	0	0	0	0	0	0	0	0	0	0	0	0	0	0	0	0	0	0	0	0	0	0	0	0	0	0	0	0	0	0
Palicourea heterochroma	0	0	0	0	0	0	0	3	1	0	0	0	0	0	0	0	0	3	0	0	0	0	0	2	0	0	0	0	0	0	0	0	0	0	0	0	0	0	0	0	0	0	0	0	0	0	0	0	0
Duranta obtusifolia	0	0	0	0	0	0	6	0	0	2	0	0	0	0	0	0	0	0	0	0	0	0	0	0	0	0	0	0	1	0	0	0	0	0	0	0	0	0	0	0	0	0	0	0	0	0	0	0	0
Barnadesia spinosa	0	0	0	0	0	0	0	1	0	0	0	0	0	0	0	0	0	0	0	0	0	0	0	5	0	0	0	0	0	0	0	0	0	0	0	0	0	0	0	0	0	0	3	0	0	0	0	0	0
Bomarea multiflora	0	0	0	0	0	0	0	4	0	0	0	0	0	0	0	0	0	1	0	0	0	0	0	2	0	0	0	0	1	0	0	0	0	0	0	0	0	0	0	0	0	0	0	0	0	0	0	0	0
Solanum nigrescens	0	0	2	0	0	0	6	0	0	0	0	0	0	0	0	0	0	0	0	0	0	0	0	0	0	0	0	0	0	0	0	0	0	0	0	0	0	0	0	0	0	0	0	0	0	0	0	0	0
Calceolaria colombiana	0	0	2	0	0	0	2	0	2	0	0	0	0	0	0	0	0	0	0	0	0	0	0	0	0	0	0	0	0	0	0	0	1	0	0	0	0	0	0	0	0	0	0	0	0	0	0	0	0
Tillandsia tetrantha	0	0	0	0	0	0	0	3	0	0	0	0	0	0	0	0	0	1	0	0	0	0	0	1	0	0	0	0	2	0	0	0	0	0	0	0	0	0	0	0	0	0	0	0	0	0	0	0	0
Psammisia graebneriana	0	0	0	0	0	0	0	4	0	0	0	0	0	0	0	0	0	1	0	0	0	0	0	1	0	0	0	0	0	0	0	0	0	0	0	0	0	0	0	0	0	0	0	0	0	0	0	0	0
Vallea stipularis	0	0	0	0	0	0	3	1	0	0	0	0	0	0	0	0	0	1	0	0	0	0	0	0	0	0	0	0	0	0	0	0	0	0	0	0	0	0	0	0	0	0	0	0	0	0	0	0	0
Tibouchina mollis	0	0	0	0	0	0	0	0	0	1	1	0	0	0	0	0	2	0	0	1	0	0	0	0	0	0	0	0	0	0	0	0	0	0	0	0	0	0	0	0	0	0	0	0	0	0	0	0	0
Trifolium repens	0	0	0	0	0	0	2	0	0	1	2	0	0	0	0	0	0	0	0	0	0	0	0	0	0	0	0	0	0	0	0	0	0	0	0	0	0	0	0	0	0	0	0	0	0	0	0	0	0
Stellaria media	0	0	0	0	0	0	4	0	0	0	0	0	0	0	0	0	0	0	0	0	0	0	0	0	0	0	0	0	0	0	0	0	0	0	0	0	0	0	0	0	0	0	0	0	0	0	0	0	0
Otholobium mexicanum	0	0	0	0	0	0	4	0	0	0	0	0	0	0	0	0	0	0	0	0	0	0	0	0	0	0	0	0	0	0	0	0	0	0	0	0	0	0	0	0	0	0	0	0	0	0	0	0	0
Stelis exigua	0	0	0	0	2	2	0	0	0	0	0	0	0	0	0	0	0	0	0	0	0	0	0	0	0	0	0	0	0	0	0	0	0	0	0	0	0	0	0	0	0	0	0	0	0	0	0	0	0
Dendrophthora clavata	0	0	4	0	0	0	0	0	0	0	0	0	0	0	0	0	0	0	0	0	0	0	0	0	0	0	0	0	0	0	0	0	0	0	0	0	0	0	0	0	0	0	0	0	0	0	0	0	0
Cyclospermum leptophyllum	0	0	0	0	0	0	3	0	0	0	0	0	0	0	0	0	0	0	0	0	0	0	0	0	0	0	0	0	0	0	0	0	0	0	0	0	0	0	0	0	0	0	0	0	0	0	0	0	0
Masdevalia racemosa	0	0	0	0	2	1	0	0	0	0	0	0	0	0	0	0	0	0	0	0	0	0	0	0	0	0	0	0	0	0	0	0	0	0	0	0	0	0	0	0	0	0	0	0	0	0	0	0	0
Lachemilla orbiculata	0	0	0	0	0	0	2	0	0	0	1	0	0	0	0	0	0	0	0	0	0	0	0	0	0	0	0	0	0	0	0	0	0	0	0	0	0	0	0	0	0	0	0	0	0	0	0	0	0
Aphelandra acanthus	0	0	0	0	0	0	0	1	0	0	0	0	0	0	0	0	0	1	0	0	0	0	0	0	0	0	0	0	0	0	0	0	0	0	0	0	0	0	0	0	0	0	0	0	0	0	0	0	0
Pseudelephantopus spiralis	0	0	0	0	0	0	2	0	0	0	0	0	0	0	0	0	0	0	0	0	0	0	0	0	0	0	0	0	0	0	0	0	0	0	0	0	0	0	0	0	0	0	0	0	0	0	0	0	0
Hyptis capitata	0	0	0	0	0	0	1	0	0	1	0	0	0	0	0	0	0	0	0	0	0	0	0	0	0	0	0	0	0	0	0	0	0	0	0	0	0	0	0	0	0	0	0	0	0	0	0	0	0
Plantago australis	0	0	2	0	0	0	0	0	0	0	0	0	0	0	0	0	0	0	0	0	0	0	0	0	0	0	0	0	0	0	0	0	0	0	0	0	0	0	0	0	0	0	0	0	0	0	0	0	0
Tibouchina grossa	0	0	0	0	0	0	0	1	0	0	0	0	0	0	0	0	0	0	0	0	0	0	0	0	0	0	0	0	0	0	0	0	0	0	0	0	0	0	0	0	0	0	0	0	0	0	0	0	0
Berberis grandiflora	0	0	1	0	0	0	0	0	0	0	0	0	0	0	0	0	0	0	0	0	0	0	0	0	0	0	0	0	0	0	0	0	0	0	0	0	0	0	0	0	0	0	0	0	0	0	0	0	0
Thibaudia floribunda	0	0	0	0	0	0	0	1	0	0	0	0	0	0	0	0	0	0	0	0	0	0	0	0	0	0	0	0	0	0	0	0	0	0	0	0	0	0	0	0	0	0	0	0	0	0	0	0	0
Lepechinia conferta	0	0	0	0	0	0	0	1	0	0	0	0	0	0	0	0	0	0	0	0	0	0	0	0	0	0	0	0	0	0	0	0	0	0	0	0	0	0	0	0	0	0	0	0	0	0	0	0	0
Elleanthus maculatus	0	0	0	0	0	0	0	1	0	0	0	0	0	0	0	0	0	0	0	0	0	0	0	0	0	0	0	0	0	0	0	0	0	0	0	0	0	0	0	0	0	0	0	0	0	0	0	0	0
[truncated: 3 more columns]
